# Supplementary material for: Investigation of the Role of the TRPA1 Ion Channel in Conveying the Effect of Dimethyl Trisulfide on Vascular and Histological Changes in Serum-Transfer Arthritis
Source: Pharmaceuticals (Basel). 2022 May 27;15(6):671. doi: 10.3390/ph15060671 (PMC9229242; doi:10.3390/ph15060671)
Supplement: Supplementary file 1 [file pharmaceuticals-15-00671-s001.zip]

Archive with 1 entries (1 files):
- pharmaceuticals-1679000-supplementary.pdf
